# Supplementary material for: Octreotide and Pasireotide Combination Treatment in Somatotroph Tumor Cells: Predominant Role of SST2 in Mediating Ligand Effects
Source: Cancers (Basel). 2021 Apr 10;13(8):1816. doi: 10.3390/cancers13081816 (PMC8069349; doi:10.3390/cancers13081816)
Supplement: Supplementary file 1 [file cancers-13-01816-s001.zip]

Archive with 3 entries (3 files):
- Amarù J et al Supplementary Figures/FigureS1.jpg
- Amarù J et al Supplementary Figures/FigureS2.jpg
- Amarù J et al Supplementary Figures/FigureS3.jpg
